# Supplementary material for: LINE‐1 hypomethylation characterizes the inflammatory response in coeliac disease associated‐intestinal mucosa and small bowel adenocarcinomas
Source: J Pathol. 2024 Nov 27;265(1):99–109. doi: 10.1002/path.6371 (PMC11638666; doi:10.1002/path.6371)
Supplement: Supplementary file 2 — Table S1. NanoString® target genes included in the custom expression panel Table S2. Comprehensive results from NanoString® expression analysis [file PATH-265-99-s002.xlsx]

## Sheet: Cover sheet
	LINE-1 hypomethylation characterizes the inflammatory response in coeliac disease associated-intestinal mucosa and small bowel adenocarcinomas
	L Libera et al. J Pathol https://doi.org/10.1002/path.6371
	Table S1. NanoString® target genes included in the custom expression panel
	Table S2. Comprehensive results from NanoString® expression analysis

## Sheet: Table S1
Table S1. NanoString® target genes included in the custom expression panel.
	Probe ID	Accession	Position	Target sequence	Type of probe	HUGO gene	NSID
1	CD3D	NM_000732.4	111-210	TATCTACTGGATGAGTTCCGCTGGGAGATGGAACATAGCACGTTTCTCTCTGGCCTGGTACTGGCTACCCTTCTCTCGCAAGTGAGCCCCTTCAAGATAC	target	CD3D	NM_000732.4:110
2	CD3E	NM_000733.2	76-175	AAGTAACAGTCCCATGAAACAAAGATGCAGTCGGGCACTCACTGGAGAGTTCTGGGCCTCTGCCTCTTATCAGTTGGCGTTTGGGGGCAAGATGGTAATG	target	CD3E	NM_000733.2:75
3	CD3G	NM_000073.2	405-504	GAACTAAATGCAGCCACCATATCTGGCTTTCTCTTTGCTGAAATCGTCAGCATTTTCGTCCTTGCTGTTGGGGTCTACTTCATTGCTGGACAGGATGGAG	target	CD3G	NM_000073.2:404
4	CD4	NM_000616.4	976-1075	TGGCAGGCGGAGAGGGCTTCCTCCTCCAAGTCTTGGATCACCTTTGACCTGAAGAACAAGGAAGTGTCTGTAAAACGGGTTACCCAGGACCCTAAGCTCC	target	CD4	NM_000616.4:975
5	CD8A	NM_001768.5	1321-1420	GCTCAGGGCTCTTTCCTCCACACCATTCAGGTCTTTCTTTCCGAGGCCCCTGTCTCAGGGTGAGGTGCTTGAGTCTCCAACGGCAAGGGAACAAGTACTT	target	CD8A	NM_001768.5:1320
6	CD8B	NM_172099.2	440-539	TCAGCTGAGTGTGGTTGATTTCCTTCCCACCACTGCCCAGCCCACCAAGAAGTCCACCCTCAAGAAGAGAGTGTGCCGGTTACCCAGGCCAGAGACCCAG	target	CD8B	NM_172099.2:439
7	DNMT1	NM_001379.2	1496-1595	CAAAACCAATCTATGATGATGACCCATCTCTTGAAGGTGGTGTTAATGGCAAAAATCTTGGCCCCATAAATGAATGGTGGATCACTGGCTTTGATGGAGG	target	DNMT1	NM_001379.2:1495
8	DNMT3A	NM_022552.4	2057-2156	GGCGAGAGGACTGGCCCTCCCGGCTCCAGATGTTCTTCGCTAATAACCACGACCAGGAATTTGACCCTCCAAAGGTTTACCCACCTGTCCCAGCTGAGAA	target	DNMT3A	NM_022552.4:2056
9	DNMT3B	NM_175850.1	1951-2050	CGAAGGCGGCCCATTCGAGTCCTGTCATTGTTTGATGGCATCGCGACAGGCTACCTAGTCCTCAAAGAGTTGGGCATAAAGGTAGGAAAGTACGTCGCTT	target	DNMT3B	NM_175850.1:1950
10	INFA1	NM_024013.1	586-685	ATCCCTCTCTTTATCAACAAACTTGCAAGAAAGATTAAGGAGGAAGGAATAACATCTGGTCCAACATGAAAACAATTCTTATTGACTCATACACCAGGTC	target	IFNA1	NM_024013.1:585
11	INFB1	NM_002176.2	611-710	ACAGACTTACAGGTTACCTCCGAAACTGAAGATCTCCTAGCCTGTGCCTCTGGGACTGGACAATTGCTTCAAGCATTCTTCAACCAGCAGATGCTGTTTA	target	IFNB1	NM_002176.2:610
12	INFG	NM_000619.2	971-1070	ATACTATCCAGTTACTGCCGGTTTGAAAATATGCCTGCAATCTGAGCCAGTGCTTTAATGGCATGTCAGACAGAACTTGAATGTGTCAGGTGACCCTGAT	target	IFNG	NM_000619.2:970
13	IL12A	NM_000882.2	776-875	CTTTCTAGATCAAAACATGCTGGCAGTTATTGATGAGCTGATGCAGGCCCTGAATTTCAACAGTGAGACTGTGCCACAAAAATCCTCCCTTGAAGAACCG	target	IL12A	NM_000882.2:775
14	IL12B	NM_002187.2	1436-1535	GCAAGGCTGCAAGTACATCAGTTTTATGACAATCAGGAAGAATGCAGTGTTCTGATACCAGTGCCATCATACACTTGTGATGGATGGGAACGCAAGAGAT	target	IL12B	NM_002187.2:1435
15	IL15	NM_172174.1	1686-1785	AGGGTGATAGTCAAATTATGTATTGGTGGGGCTGGGTACCAATGCTGCAGGTCAACAGCTATGCTGGTAGGCTCCTGCCAGTGTGGAACCACTGACTACT	target	IL15	NM_172174.1:1685
16	IL18	NM_001562.2	49-148	GACAGTCAGCAAGGAATTGTCTCCCAGTGCATTTTGCCCTCCTGGCTGCCAACTCTGGCTGCTAAAGCGGCTGCCACCTGCTGCAGTCTACACAGCTTCG	target	IL18	NM_001562.2:48
17	IL1B	NM_000576.2	841-940	GGGACCAAAGGCGGCCAGGATATAACTGACTTCACCATGCAATTTGTGTCTTCCTAAAGAGAGCTGTACCCAGAGAGTCCTGTGCTGAATGTGGACTCAA	target	IL1B	NM_000576.2:840
18	IL2	NM_000586.2	301-400	AGGATGCAACTCCTGTCTTGCATTGCACTAAGTCTTGCACTTGTCACAAACAGTGCACCTACTTCAAGTTCTACAAAGAAAACACAGCTACAACTGGAGC	target	IL2	NM_000586.2:300
19	IL21	NM_021803.2	66-165	CATGGAGAGGATTGTCATCTGTCTGATGGTCATCTTCTTGGGGACACTGGTCCACAAATCAAGCTCCCAAGGTCAAGATCGCCACATGATTAGAATGCGT	target	IL21	NM_021803.2:65
20	IL23A	NM_016584.2	412-511	CAGGGACAACAGTCAGTTCTGCTTGCAAAGGATCCACCAGGGTCTGATTTTTTATGAGAAGCTGCTAGGATCGGATATTTTCACAGGGGAGCCTTCTCTG	target	IL23A	NM_016584.2:411
21	IL6	NM_000600.3	365-464	GGCACTGGCAGAAAACAACCTGAACCTTCCAAAGATGGCTGAAAAAGATGGATGCTTCCAATCTGGATTCAATGAGGAGACTTGCCTGGTGAAAATCATC	target	IL6	NM_000600.3:364
22	LINE1-ORF1	M19503.1	1707-1806	ACCCAGAATTTCATATCCAGCCAAACTAAGCTTCATAAGTGAAGGAGAAATAAAATACTTTACAGACAAGCAAATGCTGACCGATTTTGTCACCAGCAGG	target	LINE-1	M19503.1:1706
23	LINE1-ORF2	M19503.1	2701-2800	ACATGGAAACTGAACAACCTGCTCCTGAATGACTACTGGGTACATAACGAAATGAAGGCAGAAATAAAGATGTTCTTTGAAACCAACGAGAACAAAGACA	target	LINE-1	M19503.1:2700
24	MLH1	NM_000249.2	1606-1705	CAGGGACATGAGGTTCTCCGGGAGATGTTGCATAACCACTCCTTCGTGGGCTGTGTGAATCCTCAGTGGGCCTTGGCACAGCATCAAACCAAGTTATACC	target	MLH1	NM_000249.2:1605
25	RB1	NM_000321.1	2111-2210	CCTATCTCCGGCTAAATACACTTTGTGAACGCCTTCTGTCTGAGCACCCAGAATTAGAACATATCATCTGGACCCTTTTCCAGCACACCCTGCAGAATGA	target	RB1	NM_000321.1:2110
26	TBC1D10B	NM_015527.3	2916-3015	GCGTTGGCCTGGGGTGGGGGTGCTCGCTTTGTCTTCTGTCCTTTGGTTCTCCTTCCATAATGCTCCTGTACCCAGTTTATTTAAGGGGACATGCACTGGA	HK	TBC1D10B	NM_015527.3:2915
27	TBP	NM_001172085.1	588-687	ACAGTGAATCTTGGTTGTAAACTTGACCTAAAGACCATTGCACTTCGTGCCCGAAACGCCGAATATAATCCCAAGCGGTTTGCTGCGGTAATCATGAGGA	HK	TBP	NM_001172085.1:587
28	TET1	NM_030625.2	4376-4475	AATGCCAATCAGAAAGCCCATCCTTTGACCCAGCCCTCCTCTCCACCTAACCAGTGTGCTAACGTGATGGCAGGCGATGACCAAATACGGTTTCAGCAGG	target	TET1	NM_030625.2:4375
29	TET2	NM_001127208.2	2883-2982	CTCATAATGTCCAAATGGGACTGGAGGAAGTACAGAATATAAATCGTAGAAATTCCCCTTATAGTCAGACCATGAAATCAAGTGCATGCAAAATACAGGT	target	TET2	NM_001127208.2:2882
30	TET3	NM_001287491.2	3496-3595	GAGCTCACCGACACCCTCCGGAAGTATGGGAACCCCACCAGCCGGAGATGCGGCCTCAACGATGACCGGACCTGCGCTTGCCAAGGCAAAGACCCCAACA	target	TET3	NM_001287491.2:3495
31	TFRC	NM_003234.1	1221-1320	CAGTTTCCACCATCTCGGTCATCAGGATTGCCTAATATACCTGTCCAGACAATCTCCAGAGCTGCTGCAGAAAAGCTGTTTGGGAATATGGAAGGAGACT	HK	TFRC	NM_003234.1:1220
32	TLK2	XM_011524223.1	384-483	GCGTCGGATCCTTGAGTGATAAAGAAGTAGAGACTCCCGAGAAAAAGCAGAATGACCAGCGAAATCGGAAAAGAAAAGCTGAACCATATGAAACTAGCCA	HK	TLK2	XM_011524223.1:383
33	TMUB2	NM_024107.2	1486-1585	ATTTCTCAGCCAAATACTCATCTTTTGAGACTGAAATCACACTGGCGGGAATGAAGATTGTGCCAGCCTTCTCTTATGGGCACCTAGCCGCCTTCACCTT	HK	TMUB2	NM_024107.2:1485
34	TNFA	NM_000594.2	1011-1110	AGCAACAAGACCACCACTTCGAAACCTGGGATTCAGGAATGTGTGGCCTGCACAGTGAAGTGCTGGCAACCACTAAGAATTCAAACTGGGGCCTCCAGAA	target	TNF	NM_000594.2:1010
35	UBB	NM_018955.2	796-895	CACCTGGTCCTGCGCCTGAGGGGTGGCTGTTAATTCTTCAGTCATGGCATTCGCAGTGCCCAGTGATGGCATTACTCTGCACTATAGCCATTTGCCCCAA	HK	UBB	NM_018955.2:795

## Sheet: Table S2
Table S2. Comprehensive results from NanoString® expression analysis.
N	ID NANOSTRING	group class	histological type	MMR status	MLH1 expression	MLH1 methylation	LINE-1 methylation class	LINE-1 (%)	CLUSTER	CD3D	CD3E	CD3G	CD4	CD8A	CD8B	DNMT1	DNMT3A	DNMT3B	IL12A	IL12B	IL15	IL18	IL1B	IL2	IL21	IL23A	IL6	INFA1	INFB1	INFG	LINE-1	LINE1-ORF2	MLH1	RB1	TET1	TET2	TET3	TNFA	TBC1D10B	TBP	TFRC	TLK2	TMUB2	UBB	NEG_A	NEG_B	NEG_C	NEG_D	NEG_E
3	20230214_20230213-210315640524_01_01.RCC	S-SBA	SBA-NOS	MSS	positive	unmethylated	hyper	62.28	2	273.576	718.369	67.929	361.976	289.395	57.693	433.627	442.002	9.305	18.611	7.823	37.221	167.495	55.832	7.823	7.823	26.055	80.956	7.823	7.823	7.823	235.424	15704.6	540.638	172.148	199.133	268.923	642.066	54.901	321.963	342.435	1722.41	977.056	370.351	6214.08	21	11	5	12	22
9	20230214_20230213-210315640524_02_02.RCC	S-SBA	SBA-NOS	MSS	positive	unmethylated	hypo	56.08	2	25.772	40.559	6.337	98.018	13.942	44.361	856.386	1057.49	52.389	26.617	5.927	5.927	49.009	279.266	5.927	5.927	15.632	119.142	5.927	5.927	5.927	516.705	17705.7	505.297	348.554	122.522	141.956	1014.82	76.893	260.253	489.665	3548.49	1046.08	174.911	5160.71	16	12	2	2	32
11	20230214_20230213-210315640524_03_03.RCC	S-SBA	SBA-NOS	MSI	negative	methylated	hyper	77.35	1	111.088	232.543	31.845	285.865	185.887	33.326	737.622	373.995	10.368	21.477	6.953	37.77	145.154	222.916	6.953	10.368	23.699	380.66	6.953	6.953	10.368	390.288	14590.2	428.798	271.054	68.134	291.05	388.807	88.13	298.455	303.639	4136.16	710.22	221.435	7243.65	18	12	5	5	23
12	20230517_210315670524-20230516_44_08.RCC	S-SBA	SBA-NOS	MSS	positive	unmethylated	hyper	68.88	1	6.283	180.704	6.283	126.493	108.422	117.457	587.287	180.704	6.283	6.283	6.283	72.281	162.633	325.266	6.283	6.283	6.283	379.478	6.283	6.283	6.283	289.126	18684.8	524.04	6.283	6.283	153.598	975.8	6.283	243.95	262.02	2882.22	1255.89	424.654	4345.92	25	9	5	6	20
13	20230214_20230213-210315640524_05_05.RCC	S-SBA	MIXED-PCG-SBA	MSS	positive	unmethylated	hyper	69.28	2	46.495	100.309	14.422	162.518	60.056	12.485	370.886	315.35	10.978	9.935	9.935	55.967	610.897	797.524	9.935	9.935	9.935	480.882	9.935	9.935	9.935	417.812	16465.8	357.11	236.566	66.945	210.736	334.293	77.062	410.493	327.189	4010.87	531.037	286.936	5202.09	31	19	6	11	22
15	20230216_20230215-210315660524_13_01.RCC	S-SBA	SBA-NOS	MSI	negative	methylated	hyper	82.93	2	275.07	484.362	59.798	482.867	194.343	32.889	544.159	482.867	7.406	14.949	7.406	34.384	128.565	599.472	7.406	7.406	37.374	35.879	7.406	7.406	7.406	523.23	22093.8	254.14	183.878	124.08	378.221	548.644	143.515	408.12	355.797	1989.77	708.603	285.534	7304.29	21	14	5	5	28
17	20230216_20230215-210315660524_14_02.RCC	S-SBA	SBA-NOS	MSS	positive	unmethylated	hyper	64.68	2	64.665	116.851	20.421	122.523	60.127	13.614	376.645	297.232	6.507	6.507	6.507	31.765	88.489	61.262	6.507	6.507	28.362	380.049	6.507	6.507	6.507	436.772	16550.8	458.327	231.433	29.496	176.978	739.677	14.748	718.122	391.393	2455	559.295	271.139	4080.7	24	21	1	5	22
19	20230216_20230215-210315660524_15_03.RCC	S-SBA	SBA-NOS	MSS	positive	unmethylated	hyper	63.3	2	70.666	123.333	21.333	144.666	69.333	16	328.665	197.999	8	10.667	5.068	53.333	110.666	110	5.068	5.068	20	16	5.068	5.068	5.068	135.999	8874.63	419.332	214.666	169.999	291.999	501.998	150.666	380.665	228.666	4725.98	525.998	228.666	8629.97	18	16	1	3	21
20	20230216_20230215-210315660524_16_04.RCC	S-SBA	SBA-NOS	MSS	positive	unmethylated	hyper	64.9	1	96.878	208.659	6.957	447.127	81.973	26.082	484.388	365.154	6.957	33.535	6.957	63.343	398.689	197.481	6.957	6.957	37.261	741.486	6.957	6.957	6.957	782.473	26570.5	521.649	108.056	171.399	398.689	558.909	59.617	394.963	353.976	2205.83	730.308	298.085	6360.39	15	14	4	9	22
22	20230517_210315670524-20230516_46_10.RCC	S-SBA	SBA-NOS	MSS	positive	unmethylated	hypo	47.85	1	6.665	121.63	6.665	141.901	70.951	6.665	364.889	486.518	6.665	6.665	6.665	91.222	6.665	6.665	6.665	6.665	6.665	263.531	6.665	6.665	6.665	354.753	15447	415.568	6.665	111.494	466.247	1287.25	6.665	354.753	222.988	1084.53	1469.69	415.568	8149.19	26	11	3	6	21
54	20230214_20230213-210315640524_06_06.RCC	CD-SBA	SBA-NOS	MSI	negative	methylated	hypo	59.73	2	183.185	471.308	59.965	523.228	299.092	50.824	765.281	428.162	19.744	27.788	7.419	116.273	197.079	84.097	7.419	11.7	14.26	39.489	7.419	7.419	12.432	204.026	10550.5	156.493	243.515	86.291	262.528	544.07	67.643	347.356	274.594	5285.66	537.854	192.326	8187.73	33	11	1	9	26
71	20230214_20230213-210315640524_07_07.RCC	CD-SBA	MEDULLARY	MSI	negative	methylated	hyper	60.75	1	77.272	235.586	22.616	220.508	324.166	41.463	908.419	407.092	30.155	15.077	15.077	96.119	199.777	301.55	11.308	20.732	139.467	318.512	15.077	30.155	22.616	9033.3	42049.2	130.043	465.518	148.89	376.937	1251.43	52.771	371.283	209.2	2621.6	1332.47	258.202	6095.08	20	11	1	5	10
72	20230214_20230213-210315640524_08_08.RCC	CD-SBA	SBA-NOS	MSS	positive	unmethylated	hypo	25.93	2	181.955	389.447	51.075	271.336	245.799	51.075	462.868	434.138	5.934	5.934	5.934	28.73	277.721	376.679	5.934	5.934	57.459	121.303	5.934	5.934	5.934	762.934	26259	418.177	185.147	95.766	236.222	625.67	105.342	558.634	335.18	1002.35	807.625	389.447	7233.51	11	8	4	6	26
76	20230517_210315670524-20230516_45_09.RCC	CD-SBA	SB-PCC	MSS	positive	unmethylated	hypo	47.23	1	101.332	275.044	4.083	289.52	260.568	101.332	463.233	521.137	4.083	4.083	4.083	86.856	738.277	4.083	4.083	4.083	4.083	405.329	4.083	72.38	4.083	12174.3	48928.9	506.661	86.856	202.664	463.233	1852.93	159.236	550.089	275.044	1100.18	1172.56	419.805	5211.37	8	5	1	4	23
77	20230214_20230213-210315640524_10_10.RCC	CD-SBA	SBA-NOS	MSI	negative	methylated	hyper	67.65	2	312.515	430.599	105.868	357.306	255.17	82.116	741.757	182.894	8.898	8.898	8.898	70.24	133.353	1609.4	8.898	9.501	22.056	202.575	8.898	8.898	15.609	385.13	13943.1	152.695	353.234	64.81	419.741	281.637	191.717	335.589	420.759	3854.36	566.667	216.487	6395.54	15	14	4	9	20
78	20230216_20230215-210315660524_18_06.RCC	CD-SBA	SBA-NOS	MSI	negative	methylated	hyper	61.85	2	229.247	331.688	63.403	513.776	225.055	37.466	639.535	382.777	8.058	17.554	8.058	39.3	187.852	435.177	8.058	10.48	22.27	109.515	8.058	8.058	12.314	321.47	11502.7	178.682	282.171	55.805	317.802	309.156	84.363	366.796	310.728	4799.78	545.478	201.214	7111.65	24	14	4	7	21
79	20230216_20230215-210315660524_19_07.RCC	CD-SBA	MEDULLARY	MSI	negative	methylated	hyper	61.18	2	99.74	177.411	27.228	171.965	232.726	26.941	505.864	195.754	15.19	7.738	7.558	50.73	942.943	103.466	7.558	7.558	22.642	60.761	7.558	7.558	8.885	267.979	11018.1	71.079	504.718	30.667	130.12	367.719	40.985	335.905	301.512	2806.19	800.498	293.774	6388.79	16	9	4	5	21
82	20230216_20230215-210315660524_20_08.RCC	CD-SBA	MEDULLARY	MSI	negative	methylated	hypo	54.85	1	547.701	996.939	141.541	566.163	1353.87	209.234	1323.1	504.624	6.247	6.247	6.247	61.539	209.234	763.089	6.247	49.232	6.247	276.928	6.247	6.247	43.078	270.774	12172.5	276.928	104.617	6.247	110.771	1747.72	560.009	375.391	313.851	1643.1	1532.33	184.618	7797.05	17	13	4	5	25
87	20230216_20230215-210315660524_21_09.RCC	CD-SBA	MIXED-PCG-SBA	MSS	positive	unmethylated	hyper	60.725	outlier	388.57	894.444	371.463	562.082	552.307	779.584	48.877	552.307	16.014	119.748	711.156	303.036	628.066	977.535	430.115	491.211	332.362	527.869	1129.05	967.759	610.959	543817	1.75706e+06	571.858	562.082	1019.08	640.285	278.597	698.937	437.447	513.206	584.077	2558.7	613.403	2074.82	28	7	4	6	52
88	20230216_20230215-210315660524_22_10.RCC	CD-SBA	SBA-NOS	MSS	positive	unmethylated	hypo	53.85	2	193.778	304.642	51.239	375.445	496.557	73.598	770.455	558.044	18.633	29.812	6.212	37.265	288.804	117.385	6.212	7.453	22.359	50.308	6.212	6.212	6.212	273.898	18165.8	607.42	145.334	69.872	165.829	818.899	59.624	394.078	290.667	2933.69	1067.64	196.573	6054.64	14	8	6	6	25
100	20230214_20230213-210315640524_12_12.RCC	TCD	Corazza-Villanacci grade A	na	na	na	hypo	55.5	4	411.602	696.306	91.105	265.182	265.182	53.687	510.841	313.989	8.719	19.523	8.719	58.568	123.643	34.165	8.719	8.719	8.719	8.719	8.719	8.719	8.719	426.243	18273.2	370.929	123.643	109.001	392.079	445.766	159.435	593.812	231.017	1400.75	606.828	296.093	12367.6	24	10	7	9	32
101	20230517_210315670524-20230516_48_12.RCC	TCD	Corazza-Villanacci grade A	na	na	na	hyper	66.025	4	259.961	630.544	99.56	204.65	337.396	44.249	403.77	448.018	6.435	6.435	6.435	60.842	165.933	6.435	6.435	6.435	6.435	6.435	6.435	6.435	6.435	553.109	24928.6	331.865	88.497	143.808	619.482	575.233	110.622	685.855	165.933	1460.21	652.669	309.741	12710.4	29	16	2	8	22
103	20230517_210315670524-20230516_38_02.RCC	TCD	Corazza-Villanacci grade A	na	na	na	hyper	63.1	3	162.557	312.005	31.463	228.105	110.119	49.816	374.93	359.199	5.399	5.399	5.399	49.816	275.299	26.219	5.399	5.399	5.399	5.399	5.399	15.731	5.399	616.144	24551.4	385.418	86.522	123.229	529.622	637.12	57.682	348.712	332.98	1507.59	639.742	317.249	12018.8	24	6	3	4	22
104	20230517_210315670524-20230516_47_11.RCC	TCD	Corazza-Villanacci grade A	na	na	na	hyper	58.85	3	96.247	334.773	41.847	184.125	196.679	54.401	485.421	514.713	4.336	25.108	4.336	96.247	146.463	46.031	4.336	4.336	4.336	4.336	4.336	4.336	4.336	732.316	21592.8	372.435	83.693	221.787	514.713	841.117	104.617	372.435	301.296	1435.34	711.392	393.358	9474.07	17	7	1	2	25
105	20230517_210315670524-20230516_39_03.RCC	TCD	Corazza-Villanacci grade A	na	na	na	hyper	66.6	3	191.828	286.792	87.367	193.727	127.252	77.871	248.807	374.159	4.487	9.496	4.487	28.489	208.922	20.892	4.487	4.487	4.487	9.496	4.487	4.487	4.487	1063.6	24675.5	231.713	106.36	75.971	640.06	355.167	70.274	486.217	330.476	1187.05	660.952	258.303	13112.7	18	3	3	6	13
106	20230511_20230511_25_01.RCC	TCD	Corazza-Villanacci grade A	na	na	na	hyper	66.05	3	308.925	538.127	113.889	256.251	233.473	61.216	451.287	367.293	5.9	9.965	5.9	38.438	200.73	8.542	5.9	5.9	9.965	9.965	5.9	5.9	5.9	1074.83	25411.6	318.89	183.647	135.244	579.412	353.057	37.014	404.307	327.432	1573.1	590.801	276.182	12566.3	19	8	1	5	21
107	20230511_20230511_26_02.RCC	TCD	Corazza-Villanacci grade A	na	na	na	hyper	66.3	3	344.373	557.868	169.324	286.296	345.191	108.792	301.02	446.621	4.564	13.906	4.564	65.439	205.315	14.724	4.564	4.564	4.564	4.908	4.564	4.564	5.726	934.142	21995.7	268.3	141.512	90.797	693.654	346.009	43.353	409.812	381.182	1366.86	593.041	288.75	11678.4	10	8	3	4	14
108	20230511_20230511_27_03.RCC	TCD	Corazza-Villanacci grade A	na	na	na	hyper	65.275	4	419.086	549.591	124.991	257.333	295.933	58.819	389.676	384.162	5.028	20.219	5.028	62.495	132.343	14.705	5.028	5.028	5.028	5.028	5.028	5.028	5.028	454.01	16535.5	246.305	99.257	156.238	564.295	365.781	113.962	556.943	266.524	1282.99	601.057	332.695	11212.4	8	12	1	8	14
109	20230216_20230215-210315660524_23_11.RCC	TCD	Corazza-Villanacci grade A	na	na	na	hyper	64.5	3	233.873	332.139	79.595	177.861	124.798	47.168	324.278	316.416	7.023	10.809	7.023	42.254	242.717	21.619	7.023	7.023	7.023	7.023	7.023	7.023	7.023	1820.87	22862.6	225.029	127.746	99.249	491.33	326.243	41.272	401.908	324.278	2930.29	506.07	222.081	9948.44	27	10	2	9	21
110	20230511_20230511_28_04.RCC	TCD	Corazza-Villanacci grade A	na	na	na	hyper	63.125	3	193.395	343.209	86.256	222.45	248.781	65.373	238.793	337.761	5.936	8.172	5.936	36.318	276.928	8.172	5.936	5.936	11.803	5.936	5.936	7.264	5.936	818.979	19935.2	233.346	132.562	68.097	451.256	315.97	32.687	395.87	361.368	2437.87	497.562	240.609	10227.3	17	8	3	5	14
111	20230511_20230511_29_05.RCC	TCD	Corazza-Villanacci grade A	na	na	na	hyper	64.125	3	173.754	257.593	87.484	191.98	105.71	29.161	230.862	306.195	5.696	7.29	5.696	49.817	142.162	10.936	5.696	5.696	9.72	5.696	5.696	5.696	5.696	896.715	20297.6	243.012	132.442	74.119	545.562	331.712	61.968	409.475	330.497	2071.68	512.756	229.646	12934.3	13	11	1	6	17
112	20230517_210315670524-20230516_40_04.RCC	TCD	Corazza-Villanacci grade A	na	na	na	hyper	62.9	3	157.009	281.365	65.999	166.04	91.704	50.715	423.785	411.974	4.747	8.337	4.747	48.631	189.661	12.505	4.747	4.747	4.747	4.747	4.747	4.747	4.863	752.391	19772	318.881	175.766	138.946	610.667	309.154	41.684	436.984	412.669	1541.6	525.91	272.334	10724.5	24	8	4	1	21
113	20230517_210315670524-20230516_41_05.RCC	TCD	Corazza-Villanacci grade A	na	na	na	hyper	66.725	4	334.472	692.415	46.943	170.17	305.132	52.811	357.944	269.925	5.111	41.075	5.111	58.679	275.793	5.111	5.111	5.111	5.111	5.111	5.111	5.111	5.111	275.793	18589.6	334.472	70.415	134.962	445.962	481.17	70.415	792.17	217.113	1449.38	487.038	246.453	14270.8	14	6	3	6	22
114	20230517_210315670524-20230516_42_06.RCC	TCD	Corazza-Villanacci grade A	na	na	na	hyper	65.925	4	385.031	554.248	142.241	278.759	430.809	104.637	375.221	379.308	6.62	8.175	6.62	57.223	107.907	14.715	6.62	6.62	8.175	6.62	6.62	11.445	19.619	812.57	21621.4	285.299	147.963	103.002	555.065	344.157	68.668	406.285	358.054	1729.78	598.392	242.79	11680.1	22	19	3	4	21
115	20230517_210315670524-20230516_43_07.RCC	TCD	Corazza-Villanacci grade A	na	na	na	hyper	65.175	3	239.943	372.037	107.849	261.68	165.535	59.359	342.775	380.397	6.95	12.541	6.95	49.326	198.977	19.229	6.95	6.95	13.377	6.95	6.95	6.95	6.95	1000.74	22320.5	267.532	168.044	99.488	557.637	346.956	71.063	412.167	346.956	1701.34	553.457	254.155	12477	21	20	2	9	24
116	20230511_20230511_34_10.RCC	TCD	Corazza-Villanacci grade A	na	na	na	hyper	63.6	3	126.506	320.303	40.374	196.488	231.48	29.608	371.444	357.986	5.915	5.915	5.915	69.982	150.731	40.374	5.915	5.915	5.915	5.915	5.915	5.915	5.915	772.496	18338	312.228	91.515	166.881	514.1	586.774	48.449	425.276	279.929	1962.19	551.783	312.228	10610.4	16	13	4	4	25
117	20230511_20230511_35_11.RCC	TCD	Corazza-Villanacci grade A	na	na	na	hyper	65.4	4	298.46	533.716	66.715	179.076	221.211	77.248	217.7	424.866	6.365	6.365	6.365	59.692	270.369	6.365	6.365	6.365	6.365	6.365	6.365	6.365	6.365	1292.15	24147.2	266.858	112.361	108.85	628.521	667.145	59.692	354.64	361.663	1566.04	709.281	298.46	10042.3	27	10	3	5	19
118	20230511_20230511_36_12.RCC	TCD	Corazza-Villanacci grade A	na	na	na	hyper	65.225	4	341.385	691.997	95.342	209.137	504.389	116.871	329.083	485.936	5.283	5.283	5.283	73.813	163.004	33.831	5.283	5.283	5.283	5.283	5.283	5.283	24.604	1094.89	23484.8	252.195	129.173	123.022	596.655	568.975	83.04	489.011	341.385	1328.63	636.637	273.723	11047.4	17	16	1	2	31
119	20230511_20230511_30_06.RCC	UCD	Corazza-Villanacci grade B2	na	na	na	hypo	57.675	4	221.257	395.101	79.02	136.968	363.493	57.948	337.153	521.533	4.667	4.667	4.667	105.36	126.432	26.34	4.667	4.667	4.667	4.667	4.667	4.667	4.667	1111.55	22657.7	347.689	105.36	194.917	505.729	790.202	89.556	416.173	284.473	2391.68	621.626	295.009	8223.37	15	7	1	7	17
120	20230511_20230511_31_07.RCC	UCD	Corazza-Villanacci grade B2	na	na	na	hypo	56.425	4	251.601	397.591	74.548	186.371	354.105	55.911	543.582	347.893	5.182	5.182	5.182	74.548	124.247	49.699	5.182	5.182	5.182	5.182	5.182	5.182	21.743	1400.89	20336.2	391.379	111.823	192.583	496.989	611.918	71.442	394.485	301.3	1888.56	627.449	282.663	10725.7	14	8	2	4	20
121	20230511_20230511_32_08.RCC	UCD	Corazza-Villanacci grade B2	na	na	na	hypo	55.825	4	379.373	572.884	162.151	241.697	323.538	73.427	503.281	398.495	9.178	20.651	6.727	64.249	96.373	33.654	6.884	6.727	8.414	9.943	6.727	6.727	26.005	676.14	17855	357.957	195.805	145.324	483.395	400.024	74.957	450.505	344.189	1577.15	618.011	241.697	11689.4	7	14	4	9	18
122	20230511_20230511_33_09.RCC	UCD	Corazza-Villanacci grade B2	na	na	na	hypo	56.375	4	339.833	930.848	59.101	177.304	583.627	96.04	428.486	325.058	4.929	66.489	4.929	44.326	110.815	44.326	4.929	4.929	4.929	4.929	4.929	4.929	4.929	384.159	15831.8	339.833	36.938	221.63	458.036	605.79	73.877	701.83	169.917	1839.53	664.891	265.957	11007.6	11	11	3	5	12
Legend: S-SBA, sporadic small bowel adenocarcinoma; CD-SBA, Coeliac disease associated small bowel adenocarcinoma; TCD, duodenal mucosae from treated CD patients; UCD, duodenal mucosae from untreated CD patients;
Corazza-Villanacci grade A-B2 to rate the level of damage caused by coeliac disease; MSI, presence of microsatellite instability; MSS, microsatellite stable; na, not available data;
hyper, LINE-1 hypermethylated sample ( >60%); hypo, LINE-1 hypomethylated sample (<60%); CLUSTER, heatmap cluster results
NanoString outlier CD-SBA is highlighted in yellow
[truncated: 9 more columns]
